# Supplementary material for: Preclinical Evaluation of the Association of the Cyclin-Dependent Kinase 4/6 Inhibitor, Ribociclib, and Cetuximab in Squamous Cell Carcinoma of the Head and Neck
Source: Cancers (Basel). 2021 Mar 12;13(6):1251. doi: 10.3390/cancers13061251 (PMC7998503; doi:10.3390/cancers13061251)
Supplement: Supplementary file 1 [file cancers-13-01251-s001.zip]

Archive with 3 entries (2 files):
- cancers-1124551-supplementary-UPDATE/
- cancers-1124551-supplementary-UPDATE/FigS10.pdf
- cancers-1124551-supplementary-UPDATE/Figure S1-S9.docx
